# Supplementary material for: The Mitochondrial Calcium Uniporter Interacts with Subunit c of the ATP Synthase of Trypanosomes and Humans
Source: mBio. 2020 Mar 17;11(2):e00268-20. doi: 10.1128/mBio.00268-20 (PMC7078472; doi:10.1128/mBio.00268-20)
Supplement: DATA SET S1 [file mBio.00268-20-sd001.xls]

## Sheet: ___data_20130919_F009018_dat_rf
A: List of 130 proteins identified by TAP -LC MS/MS
Protein	Accession	Score	Mass	Num. of matches	Num. of significant matches	Num. of sequences	Num. of significant sequences	emPAI	Description
1	Tb427.03.1380	2838	55741	63	63	24	24	9.6	ATP synthase beta chain, mitochondrial precursor length=519
2	Tb427.07.7420	1839	63462	47	47	20	20	3.98	ATP synthase alpha chain, mitochondrial precursor | length=584
3	Tb427.06.3740	1062	71430	19	19	15	15	1.44	heat shock 70 kDa protein, mitochondrial precursor, putative | length=657
4	Tb427.10.180	1038	34419	20	20	14	14	4.58	ATP synthase F1 subunit gamma protein, putative | length=305
5	Tb427.10.8030	920	28816	16	16	12	12	4.77	ATP synthase subunit OCSP protein, conserved| length=255
6	Tb427.06.4990	820	20144	15	15	10	10	7.04	ATP synthase delta chain, putative | length=182
7	Tb427.05.1710	570	21268	13	13	8	8	3.82	ATP synthase subunit (ribonucleoprotein) p18, mitochondrial precursor, putative | length=188
8	Tb427tmp.02.4120	534	27603	8	8	6	6	1.49	hypothetical protein (ATP synthase associated protein), conserved | length=269
9	Tb427.10.520	502	46747	14	14	11	11	1.71	hypothetical protein (ATP synthase subunit Tb1 protein), conserved length=396
10	Tb427tmp.47.0014	485	34817	13	13	6	6	1.34	mitochondrial calcium uniporter (MCU), conserved | length=307
11	Tb427.05.2930	472	43282	18	18	14	14	2.93	ATP synthase subunit Tb2 protein, conserved | length=370
12	Tb427.01.2330	427	49672	9	9	7	7	0.82	beta tubulin | length=442
13	Tb427.01.2340	420	49756	7	7	7	7	0.82	alpha tubulin | length=451
14	Tb427tmp.211.1750	372	34283	5	5	5	5	0.85	mitochondrial Pi carrier protein (Pic or TbMCP11), putative | length=317
15	Tb427.10.300	296	28382	5	5	5	5	1.1	mitochondrial calcium uniporter subunit b (MCUb) , conserved| length=254
16	Tb427.06.4280	287	39023	7	7	7	7	1.13	glyceraldehyde 3-phosphate dehydrogenase, glycosomal | length=359
17	Tb427tmp.01.4621	255	16828	6	6	5	5	3.41	calmodulin | length=149
18	Tb427tmp.01.3110	250	76002	8	8	8	8	0.56	heat shock protein 70| length=702
19	Tb427tmp.03.0475	243	12073	7	7	5	5	4.51	hypothetical protein (ATP synthase associated protein), conserved | length=106
20	Tb427tmp.02.4150	241	100340	5	5	5	5	0.24	pyruvate phosphate dikinase | length=913
21	Tb427tmp.47.0022	226	20223	4	4	4	4	1.29	hypothetical protein (ATP synthase associated protein), conserved | length=169
22	Tb427.02.3610	207	16062	5	5	4	4	1.82	hypothetical protein (ATP synthase associated protein), conserved | length=144
23	Tb427.10.14820	203	34053	4	4	4	4	0.64	adenine nucleotide translocase (ANT or TbMCP5), putative | length=307
24	Tb427.02.2510	201	29171	5	5	5	5	1.06	voltage dependent anion channel (VDAC), conserved| length=270
25	Tb427.10.13500	193	24591	4	4	4	4	0.98	60S ribosomal protein L10a | length=214
26	Tb427.10.2100	180	49075	3	3	3	3	0.3	elongation factor 1-alpha | length=449
27	Tb427tmp.02.1760	176	27744	4	4	4	4	0.84	mitochondrial calcium uniporter subunit c (MCUc) | length=249
28	Tb427.01.4100	170	40465	5	5	5	5	0.69	cytochrome oxidase subunit IV | length=353
29	Tb427.04.3450	161	13726	3	3	3	3	1.47	hypothetical protein (ATP synthase associated protein), conserved | length=114
30	Tb427.04.1790	156	54402	2	2	2	2	0.17	ribosomal protein L3, putative | length=480
31	Tb427.02.5930	156	60375	7	7	7	7	0.64	hypothetical protein, conserved | length=523
32	Tb427.10.9830	147	17183	3	3	3	3	1.07	hypothetical protein (ATP synthase associated protein), conserved | length=157
33	Tb427.10.5620	139	41045	3	3	3	3	0.36	fructose-bisphosphate aldolase, glycosomal| length=372
34	Tb427.03.2880	121	12635	4	4	3	3	1.67	hypothetical protein (ATP synthase associated protein), conserved | length=104
35	Tb427.04.720	118	19752	3	3	3	3	0.89	hypothetical protein, conserved | length=169
36	Tb427.02.2670	114	11272	2	2	2	2	1.07	histone H4, putative | length=100
37	Tb427.06.4980	106	15503	1	1	1	1	0.31	40S ribosomal protein S14 | length=144
38	Tb427.07.4550	105	19409	1	1	1	1	0.24	60S ribosomal protein-like | length=183
39	Tb427.03.3310	105	25412	2	2	2	2	0.39	60S ribosomal protein L13, putative | length=218
40	Tb427.10.3840	98	20870	1	1	1	1	0.22	60S ribosomal protein L18a, putative | length=179
41	Tb427.10.11540	98	24265	2	2	2	2	0.41	40S ribosomal protein S3, putative | length=214
42	Tb427tmp.160.2490	95	23826	1	1	1	1	0.19	ribosomal protein S7, putative | length=202
43	Tb427.04.3550	92	39091	2	2	2	2	0.24	60S ribosomal protein L13a, putative | length=341
44	Tb427tmp.02.4170	91	21372	3	3	3	3	0.8	40S ribosomal protein S5, putative | length=190
45	Tb427.01.3180	89	20047	2	2	2	2	0.52	40S ribosomal protein S11, putative| length=174
46	Tb427tmp.211.0110	86	24720	1	1	1	1	0.19	60S ribosomal protein L10, putative | length=213
47	Tb427.10.10460	82	12562	1	1	1	1	0.39	histone H2B, putative| length=112
48	Tb427.10.3930	80	29390	1	1	1	1	0.15	40S ribosomal protein S3A, putative | length=256
49	Tb427.04.2180	80	16965	1	1	1	1	0.28	60S ribosomal protein L35a, putative| length=149
50	Tb427tmp.02.1085	80	30611	3	3	3	3	0.51	40S ribosomal protein S4, putative | length=273
51	Tb427tmp.01.1930	80	24338	1	1	1	1	0.19	hypothetical protein, conserved | length=213
52	Tb427.03.1690	78	17144	3	3	3	3	1.08	hypothetical protein (ATP synthase associated protein), conserved | length=145
53	Tb427tmp.160.1820	78	22216	2	2	2	2	0.46	cytochrome oxidase subunit V L75 | length=196
54	Tb427.03.2180	78	17897	1	1	1	1	0.26	hypothetical protein (ATP synthase associated protein), conserved | length=156
55	Tb427.03.5050	77	41830	3	3	3	3	0.35	60S ribosomal protein L4 | length=374
56	Tb427.10.600	76	62671	1	1	1	1	0.07	hypothetical protein, conserved | length=541
57	Tb427.07.7440	74	14501	1	1	1	1	0.33	hypothetical protein, conserved| length=123
58	Tb427.08.4810	73	31410	2	2	2	2	0.31	prohibitin 1 | length=277
59	Tb427tmp.01.2000	70	22670	1	1	1	1	0.2	hslVU complex proteolytic subunit, putative | length=209
60	Tb427tmp.02.0445	69	13469	1	1	1	1	0.36	hypothetical protein, conserved | length=121
61	Tb427.05.520	68	55978	1	1	1	1	0.08	stomatin-like protein, putative| length=531
62	Tb427.02.5140	67	17425	1	1	1	1	0.27	hypothetical protein, conserved | length=149
63	Tb427.07.2820	64	14245	2	2	2	2	0.79	histone H2A, putative | length=134
64	Tb427.01.120	59	98031	2	2	2	2	0.09	retrotransposon hot spot (RHS) protein, putative| length=859
65	Tb427tmp.02.4300	64	48794	1	1	1	1	0.09	hypothetical protein, conserved | length=441
66	Tb427tmp.160.4310	64	112057	2	2	2	2	0.08	glutamate dehydrogenase | length=992
67	Tb427.06.590	63	12269	1	1	1	1	0.4	hypothetical protein, conserved | length=98
68	Tb427.10.4880	62	25887	1	1	1	1	0.18	hypothetical protein, conserved | length=224
69	Tb427.05.2080	61	52175	1	1	1	1	0.08	guanosine monophosphate reductase, putative length=491
70	Tb427tmp.01.3020	61	21514	1	1	1	1	0.21	40S ribosomal protein L14, putative | length=189
71	Tb427.07.840	60	14501	2	2	2	2	0.77	hypothetical protein (ATP synthase associated protein), conserved | length=124
72	Tb427tmp.02.1600	60	67319	1	1	1	1	0.07	ubiquitin-like protein, putative | length=620
73	Tb427.05.3700	59	32236	2	2	2	2	0.3	hypothetical protein, conserved | length=292
74	Tb427.08.6030	59	17566	1	1	1	1	0.27	60S ribosomal protein L12, putative | length=164
75	Tb427.05.3090	57	11648	2	2	2	2	1.03	hypothetical protein (ATP synthase associated protein), conserved | length=101
76	Tb427.10.4310	57	32195	1	1	1	1	0.14	prohibitin 2, putative | length=295
77	Tb427.10.14600	55	28624	1	1	1	1	0.16	40S ribosomal protein S2, putative | length=266
78	Tb427.10.6870	52	40167	1	1	1	1	0.11	short-chain dehydrogenase, putative | length=365
79	Tb427.07.1730	51	27696	1	1	1	1	0.16	60S ribosomal protein L7, putative | length=242
80	Tb427tmp.01.4702	51	13664	1	1	1	1	0.35	cytochrome oxidase subunit X | length=116
81	Tb427.08.3070	50	17046	1	1	1	1	0.28	hypothetical protein, conserved | length=145
82	Tb427.10.12680	49	19434	1	1	1	1	0.24	60S ribosomal protein L34, putative | length=170
83	Tb427tmp.211.2150	48	62195	1	1	1	1	0.07	Polyadenylate-binding protein 2 (Poly(A)-binding protein 2)
84	Tb427.07.3470	48	30097	1	1	1	1	0.15	p22 protein precursor, putative | length=260
85	Tb427tmp.02.5070	48	33432	1	1	1	1	0.13	hypothetical protein, conserved | length=303
86	Tb427.10.5220	48	51129	1	1	1	1	0.09	hypothetical protein, conserved | length=447
87	Tb427.08.3180	46	128297	1	1	1	1	0.03	hypothetical protein, conserved| length=1156
88	Tb427.10.12840	46	33110	1	1	1	1	0.14	mitochondrial carrier protein, putative | length=304
89	Tb427tmp.142.0100	43	54789	2	2	1	1	0.08	variant surface glycoprotein (VSG, atypical), putative | length=503
90	Tb427.10.2560	43	33135	1	1	1	1	0.14	mitochondrial malate dehydrogenase| length=318
91	Tb427tmp.02.0560	42	21043	1	1	1	1	0.22	hypothetical protein, conserved | length=180
92	Tb427.03.1120	40	24390	1	1	1	1	0.19	GTP-binding nuclear protein rtb2, putative | length=217
93	Tb427tmp.39.0006	39	68509	1	1	1	1	0.06	translation initiation factor eIF2B delta subunit, putative | length=628
94	Tb427tmp.01.1680	38	76411	1	1	1	1	0.06	polyubiquitin, putative | length=685
95	Tb427.08.900	38	37395	1	1	1	1	0.12	splicing factor TSR1 | length=328
96	Tb427.04.620	38	276215	1	1	1	1	0.02	hypothetical protein, conserved| length=2503
97	Tb427.10.11390	37	21172	1	1	1	1	0.22	60S ribosomal protein L6, putative | length=192
98	Tb427.07.1120	36	18576	1	1	1	1	0.25	trypanothione/tryparedoxin dependent peroxidase 1, cytosolic | length=166
99	Tb427tmp.01.6600	35	78668	1	1	1	1	0.06	pumilio/PUF RNA binding protein 7, putative | length=704
100	Tb427.05.1530	35	59873	1	1	1	1	0.07	hypothetical protein, conserved | length=538
101	Tb427.05.3980	34	43683	1	1	1	1	0.1	hypothetical protein, conserved | length=374
102	Tb427.01.1220	33	25948	1	1	1	1	0.18	hypothetical protein, conserved | length=227
103	Tb427.08.7800	33	131659	1	1	1	1	0.03	hypothetical protein, conserved | length=1200
104	Tb427tmp.01.7510	33	86749	1	1	1	1	0.05	hypothetical protein, conserved | length=754
105	Tb427.02.2540	31	19250	1	1	1	1	0.24	hypothetical protein, conserved | length=179
106	Tb427tmp.211.0470	30	92996	1	1	1	1	0.05	hypothetical protein, conserved | length=831
107	Tb427.08.4640	30	46865	1	1	1	1	0.09	flagellar protofilament ribbon protein, putative | length=385
108	Tb427tmp.01.3550	30	41117	1	1	1	1	0.11	2-oxoglutarate dehydrogenase E2 component, putative| length=383
109	Tb427.07.3380	29	32838	1	1	1	1	0.14	hypothetical protein, conserved | length=276
110	Tb427tmp.02.1810	27	156302	1	1	1	1	0.03	hypothetical protein, conserved | length=1432
111	Tb427tmp.211.3990	27	27952	1	1	1	1	0.16	hypothetical protein, conserved | length=248
112	Tb427tmp.160.5050	27	17795	1	1	1	1	0.27	hypothetical protein, conserved | length=162
113	Tb427.08.7200	26	125389	1	1	1	1	0.03	hypothetical protein, conserved | length=1123
114	Tb427tmp.02.1480	26	57038	1	1	1	1	0.08	mitochondrial processing peptidase alpha subunit, putative| length=518
115	Tb427.04.4720	26	58943	1	1	1	1	0.07	hypothetical protein, conserved | length=527
116	Tb427tmp.01.1840	25	21551	1	1	1	1	0.21	hypothetical protein, conserved | length=189
117	Tb427.05.4330	25	47567	1	1	1	1	0.09	dihydrolipoamide branched chain transacylase, putative | length=439
118	Tb427tmp.02.2340	24	36552	1	1	1	1	0.12	hypothetical protein, conserved | length=332
119	Tb427tmp.160.4250	23	22410	1	1	1	1	0.21	tryparedoxin peroxidase| length=199
120	Tb427tmp.02.3810	22	40794	1	1	1	1	0.11	hypothetical protein, conserved | length=351
121	Tb427.06.2420	22	25364	1	1	1	1	0.18	p22 protein precursor) | length=227
122	Tb427.05.4930	22	26178	1	1	1	1	0.17	variant surface glycoprotein (VSG, pseudogene), putative | length=237
123	Tb427.10.2550	21	39068	1	1	1	1	0.11	malate dehydrogenase-related | length=357
124	Tb427.08.2760	21	52127	1	1	1	1	0.08	hypothetical protein, conserved | length=477
125	Tb427.03.2620	19	216940	1	1	1	1	0.02	hypothetical protein, conserved | length=2017
126	Tb427.10.10360	19	367419	1	1	1	1	0.01	microtubule-associated protein, putative| length=3198
127	Tb427tmp.354.0210	17	50884	1	1	1	1	0.09	variant surface glycoprotein (VSG, pseudogene), putative| length=445
128	Tb427.03.3490	17	30847	1	1	1	1	0.15	high mobility group protein, putative| length=271
129	Tb427.10.13040	15	133108	1	1	1	1	0.03	receptor-type adenylate cyclase GRESAG 4, putative| length=1209
130	Tb427.10.6090	14	76831	1	1	1	1	0.06	tRNA pseudouridine synthase A, putative | length=688

## Sheet: Sheet1
B. List of 106 proteins identfied by HA tag IP-LC MS/MS
Protein	Accession	Score	Mass	Num. of matches	Num. of significant matches	Num. of sequences	Num. of significant sequences	emPAI	Description
1	Tb427tmp.47.0014	1469	34817	38	38	12	12	4.52	mitochondrial calcium uniporter (MCU), conserved | length=307
2	Tb427.06.3740	903	71430	18	18	13	13	1.18	heat shock 70 kDa protein, mitochondrial precursor, putative | length=657
3	Tb427.03.1380	693	55741	14	14	9	9	0.99	ATP synthase beta chain, mitochondrial precursor length=519
4	Tb427.10.10360	432	367419	9	9	4	4	0.06	microtubule-associated protein, putative | length=3198
5	Tb427.01.2330	341	49672	8	8	6	6	0.68	beta tubulin | length=442
6	Tb427.10.2090	158	37784	4	4	4	4	0.57	elongation factor 1-alpha | length=348
7	Tb427.07.7420	145	63462	4	4	4	4	0.31	ATP synthase alpha chain, mitochondrial precursor | length=584
8	Tb427.10.14820	138	34053	2	2	2	2	0.28	adenine nucleotide translocase (ANT or TbMCP5), putative | length=307
9	Tb427.06.2170	132	23877	5	5	4	4	1.03	co-chaperone GrpE, putative | length=222
10	Tb427tmp.160.4250	132	22410	3	3	3	3	0.76	tryparedoxin peroxidase | length=199
11	Tb427.02.3610	128	16062	2	2	2	2	0.68	hypothetical protein (ATP synthase associated protein), conserved | length=144
12	Tb427.06.4990	117	20144	2	2	2	2	0.52	ATP synthase delta chain, putative | length=182
13	Tb427tmp.01.3550	113	41117	2	2	2	2	0.23	2-oxoglutarate dehydrogenase E2 component, putative | length=383
14	Tb427.10.180	106	34419	3	3	2	2	0.28	ATP synthase F1 subunit gamma protein, putative | length=305
15	Tb427.08.4810	97	31410	2	2	2	2	0.31	prohibitin 1 | length=277
16	Tb427.06.4280	96	39023	5	5	4	4	0.55	glyceraldehyde 3-phosphate dehydrogenase, glycosomal | length=359
17	Tb427.04.2030	94	22691	2	2	2	2	0.45	hypothetical protein, conserved | length=217
18	Tb427.04.5170	94	17270	1	1	1	1	0.27	ribosomal protein L7/L12, putative | length=167
19	Tb427.10.8030	91	28816	1	1	1	1	0.16	ATP synthase subunit OCSP protein, conserved| length=255
20	Tb427.10.520	74	46747	1	1	1	1	0.1	hypothetical protein (ATP synthase subunit Tb1 protein), conserved length=396
21	Tb427.01.2230	66	14551	1	1	1	1	0.33	unspecified product | length=131
22	Tb427.01.4100	65	40465	2	2	2	2	0.23	cytochrome oxidase subunit IV | length=353
23	Tb427tmp.160.3270	61	45333	1	1	1	1	0.1	TATP-dependent DEAD box helicase, putative | length=404
24	Tb427.01.2340	60	49756	1	1	1	1	0.09	alpha tubulin | length=451
25	Tb427.08.6030	57	17566	1	1	1	1	0.27	60S ribosomal protein L12, putative | length=164
26	Tb427tmp.160.1820	52	22216	1	1	1	1	0.21	cytochrome oxidase subunit V | length=196
27	Tb427tmp.02.1810	50	156302	2	2	1	1	0.03	hypothetical protein, conserved | length=1432
28	Tb427tmp.01.3110	49	76002	1	1	1	1	0.06	heat shock protein 70 | length=702
29	Tb427.05.2930	43	43282	1	1	1	1	0.1	ATP synthase subunit Tb2 protein, conserved | length=370
30	Tb427tmp.02.0340	42	93344	2	2	1	1	0.05	hypothetical protein, conserved | length=839
31	Tb427tmp.02.2770	41	51020	5	5	1	1	0.09	hypothetical protein, conserved | length=454
32	Tb427.06.4650	41	37782	1	1	1	1	0.12	UV excision repair RAD23 protein, putative | length=356
33	Tb427.06.2550	39	79827	1	1	1	1	0.06	RNA-binding protein, putative | length=724
34	Tb427.08.740	38	18069	1	1	1	1	0.26	nucleolar RNA-binding protein, truncated | length=170
35	Tb427.01.890	37	28369	2	2	1	1	0.16	hypothetical protein, conserved | length=256
36	Tb427.10.300	36	28382	1	1	1	1	0.16	mitochondrial calcium uniporter subunit b (MCUb) , conserved| length=254
37	Tb427tmp.02.3400	36	119431	1	1	1	1	0.04	SNF2 DNA repair protein, putative | length=1068
38	Tb427.07.1120	36	18576	1	1	1	1	0.25	trypanothione/tryparedoxin dependent peroxidase 1, cytosolic| length=166
39	Tb427.03.1690	35	17144	1	1	1	1	0.28	hypothetical protein (ATP synthase associated protein), conserved | length=145
40	Tb427tmp.160.1290	35	208567	1	1	1	1	0.02	hypothetical protein, conserved | length=1919
41	Tb427.10.9900	34	62818	1	1	1	1	0.07	ABC1 protein, putative | length=564
42	Tb427.08.5090	34	195924	1	1	1	1	0.02	DNA-directed RNA polymerase I largest subunit | length=1781
43	Tb427.08.6500	32	59060	1	1	1	1	0.08	cell division cycle protein, putative | length=539
44	Tb427.01.1920	32	48626	1	1	1	1	0.09	hypothetical protein, conserved | length=441
45	Tb427.08.1110	32	22124	3	3	2	2	0.47	40S ribosomal protein S9, putative | length=190
46	Tb427.10.13150	31	96208	1	1	1	1	0.05	hypothetical protein, conserved | length=851
47	Tb427.02.490	31	73592	1	1	1	1	0.06	DNA-directed RNA polymerase, pseudogene, putative | length=633
48	Tb427.08.7980	31	85917	1	1	1	1	0.05	vacuolar-type proton translocating pyrophosphatase 1 | length=826
49	Tb427tmp.01.5800	31	165314	1	1	1	1	0.03	hypothetical protein, conserved | length=1504
50	Tb427tmp.02.4150	31	100340	1	1	1	1	0.04	pyruvate phosphate dikinase | length=913
51	Tb427.07.4730	31	46564	1	1	1	1	0.1	pumilio RNA binding protein, putative | length=430
52	Tb427tmp.47.0004	30	113327	1	1	1	1	0.04	2-oxoglutarate dehydrogenase E1 component, putative | length=1008
53	Tb427.03.2180	30	17891	1	1	1	1	0.17	hypothetical protein (ATP synthase associated protein), conserved | length=156
54	Tb427tmp.211.4960	29	159656	1	1	1	1	0.03	leucine-rich repeat protein (LRRP, pseudogene), putative | length=1448
55	Tb427.07.5930	29	66149	1	1	1	1	0.07	Protein Associated with Differentiation | length=596
56	Tb427.03.1840	27	33333	1	1	1	1	0.14	3-oxo-5-alpha-steroid 4-dehydrogenase, putative | length=298
57	Tb427.10.13810	27	12946	1	1	1	1	0.38	hypothetical protein, conserved | length=113
58	Tb427.08.7950	27	191086	1	1	1	1	0.02	hypothetical protein, conserved | length=1747
59	Tb427.06.2100	26	7454	1	1	1	1	0.73	40S ribosomal protein S30, putative | length=66
60	Tb427.10.5620	25	41045	1	1	1	1	0.11	fructose-bisphosphate aldolase, glycosomal | length=372
61	Tb427tmp.01.0290	25	45765	1	1	1	1	0.1	carbonic anhydrase-like protein | length=422
62	Tb427.10.6320	24	68111	1	1	1	1	0.06	hypothetical protein, conserved | length=613
63	Tb427.04.4410	23	139887	1	1	1	1	0.03	adenylyl cyclase | length=1257
64	Tb427tmp.244.0420	22	27297	2	2	2	2	0.36	variant surface glycoprotein (VSG, pseudogene), putative | length=260
65	Tb427.06.5040	22	24494	1	1	1	1	0.19	ribosomal protein L15, putative | length=204
66	Tb427.10.3010	22	133238	1	1	1	1	0.03	hypothetical protein, conserved | length=1223
67	Tb427.02.830	21	54084	1	1	1	1	0.08	retrotransposon hot spot protein (RHS, pseudogene), putative | length=476
68	Tb427.10.2650	21	133172	1	1	1	1	0.03	hypothetical protein, conserved | length=1175
69	Tb427tmp.03.0690	20	90080	1	1	1	1	0.05	hypothetical protein, conserved | length=821
70	Tb427.04.680	20	32448	1	1	1	1	0.14	hypothetical protein, conserved| length=292
71	Tb427tmp.211.5010	19	202337	3	3	2	2	0.04	SLACS retrotransposable element (part), putative | length=1808
72	Tb427.08.4490	19	49253	2	2	1	1	0.09	hypothetical protein | length=451
73	Tb427.10.14630	19	24982	1	1	1	1	0.18	fibrillarin, putative | length=228
74	Tb427.07.5700	19	45482	1	1	1	1	0.1	hypothetical protein, conserved | length=404
75	Tb427.08.7750	19	119354	1	1	1	1	0.04	hypothetical protein, conserved | length=1104
76	Tb427.08.3100	19	57319	1	1	1	1	0.08	coronin, putative | length=523
77	Tb427tmp.160.0990	18	85294	2	2	1	1	0.05	protein kinase, putative | length=779
78	Tb427tmp.02.2880	18	84730	2	2	1	1	0.05	chaperone protein DNAj, putative | length=766
79	Tb427.02.3020	18	118878	2	2	1	1	0.04	hypothetical protein, conserved | length=1032
80	Tb427tmp.02.1510	18	127351	1	1	1	1	0.03	hypothetical protein, conserved | length=1144
81	Tb427.10.15000	18	47949	1	1	1	1	0.09	hypothetical protein, conserved | length=422
82	Tb427tmp.01.5390	18	36055	1	1	1	1	0.13	hypothetical protein, conserved | length=313
83	Tb427.06.3670	18	358985	1	1	1	1	0.01	paraflagellar rod component, putative | length=3222
84	Tb427tmp.47.0011	17	325397	1	1	1	1	0.01	hypothetical protein, conserved | length=2998
85	Tb427.10.6820	17	34853	1	1	1	1	0.13	hypothetical protein, conserved | length=314
86	Tb427.05.4110	17	95643	1	1	1	1	0.05	hypothetical protein, conserved| length=861
87	Tb427tmp.02.0090	17	172284	1	1	1	1	0.03	kinesin, putative | length=1572
88	Tb427tmp.160.4430	17	42043	1	1	1	1	0.11	NAD/FAD dependent dehydrogenase, putative | length=387
89	Tb427.10.13020	17	102680	1	1	1	1	0.04	vacuolar protein sorting complex subunit, putative | length=915
90	Tb427tmp.244.1980	16	61108	1	1	1	1	0.07	leucine-rich repeat protein (LRRP, pseudogene), putative | length=540
91	Tb427.03.4650	16	24603	1	1	1	1	0.19	C-8 sterol isomerase, putative | length=221
92	Tb427tmp.02.2190	16	30443	1	1	1	1	0.15	hypothetical protein, conserved | length=277
93	Tb427.10.6300	16	50075	1	1	1	1	0.09	hypothetical protein, conserved | length=435
94	Tb427.08.4790	16	26024	1	1	1	1	0.18	hypothetical protein, conserved | length=238
95	Tb427tmp.211.2020	16	82988	1	1	1	1	0.05	synaptojanin (N-terminal domain), putative | length=755
96	Tb427tmp.01.2800	16	41627	1	1	1	1	0.11	hypothetical protein, conserved | length=348
97	Tb427tmp.211.4270	16	50377	1	1	1	1	0.09	ubiquitin carboxyl-terminal hydrolase, putative | length=445
98	Tb427.04.1850	15	64297	1	1	1	1	0.07	hypothetical protein, conserved | length=578
99	Tb427tmp.22.0010	15	138785	1	1	1	1	0.03	hypothetical protein, conserved | length=1217
100	Tb427tmp.53.0001	15	156342	1	1	1	1	0.03	hypothetical protein | length=1411
101	Tb427.10.13590	15	105554	1	1	1	1	0.04	hypothetical protein, conserved | length=943
102	Tb427.04.5070	14	51263	1	1	1	1	0.09	hypothetical protein, conserved | length=445
103	Tb427tmp.02.3110	14	114402	1	1	1	1	0.04	DNA repair and recombination protein RAD54, putative | length=1037
104	Tb427.06.3780	14	54733	1	1	1	1	0.08	hypothetical protein, conserved | length=479
105	Tb427.10.8110	14	30520	1	1	1	1	0.15	hypothetical protein, conserved | length=275
106	Tb427.10.11010	14	33629	1	1	1	1	0.13	hypothetical protein, conserved | length=298
