# Supplementary material for: The Mitochondrial Calcium Uniporter Interacts with Subunit c of the ATP Synthase of Trypanosomes and Humans
Source: mBio. 2020 Mar 17;11(2):e00268-20. doi: 10.1128/mBio.00268-20 (PMC7078472; doi:10.1128/mBio.00268-20)
Supplement: DATA SET S2 [file mBio.00268-20-sd002.xlsx]

## Sheet: Sheet1
A. Primers used in this study
Name	Usage	Primer sequence (5’ to 3’)	Enzyme
SmGFP-FF	Tagging	CGGGCCCCCCCTCGAGAGGAAAAAAGCGGCCGCCACC	XhoI
SmMYC-FR	Tagging	ACGCGTCGACCGAACCGGTTTACAGATCCTCTTCGCTGATAAG	SalI
TbMCU-TAP-F	TAP	CCCAAGCTTTGAATGTGGAGGCCTTATACTTTG	HindIII
TbMCU-TAP-R	TAP	CGGGATCCGTGATGTTTAAACCACTTCCG	BamHI
TbATPbeta-TF	Tagging	TGGGTACGTACGATCAAGTGCCTGAGATGGCCTTCTATATGGTCGGTGGTATCAACTCAGTGCTTGAGAAGGCAAAGAAGATGGCTGAGGAGGCTGCTGAGCTTGAAAAGATGCGCCGTGCCCGTGTTGCTCAAGCCAGTAGCGGTACCGGGCCCCCCCTCGAG
TbATPbeta-TR	Tagging	GCGATTACTTAACTCCTTAGTGGCTTCCGCTGTCAGATATAACATAACCAATGATTGGACCCAACCACACGCACCGTCTGAGTAACGTCCGCACATCCGCGCTTTAAACAGCATCGTAAAAGAAAGAGAATGTATCTGCATTGGCGGCCGCTCTAGAACTAGTGGAT
TbATPp18-TF	Tagging	ATGTAAGGGATGCCCAGCAGATCTCGTAAAGGCCAATGAAGCCAATGCACAGAAGGCGAAAACAGAGGGGAAAGAACATCCAGGGCACCTTTCACAGCAGGCAGGATTGTTTGATGTAAAGGTAGAGGGTACCGGGCCCCCCCTCGAG
TbATPp18-TR	Tagging	CGACCAAATAAATAAACATACAAATAGAGGCGCCACACCACACCACACCACACCCACAAAACCTAAACACAAGAAGAATGTCAAAAAGAGAATCCTCTATTGCGTGTGTGGGGAGGTACTTTGGCGGCCGCTCTAGAACTAGTGGAT
TbANT-TF	Tagging	TGTATGTTGCAGGTAATTAAACAGGAGGGAGCTGCATCCCTGATGCGAGGCGCTGGTGCAAACATCCTGCGCGGTATCGCTGGTGCTGGTGTACTTTCCGGCGTGGATGCGCTGAAACCCATTTATGTGGAGTGGCGCAGATCGAATGGTACCGGGCCCCCCCTCGAG
TbANT-TR	Tagging	TCGTGACCTTCTTGGCCTTTTGCCCTATTTTTTTTTCTTAAAACAAACATATATCTCATCAAAGGCAGGTTCCCCCGCGCGCACCGCGTCCGTGATCCCGCACCCTACTGAAAACAGAAGATGACGGTACAACGTACCTCAATGAAATGGCGGCCGCTCTAGAACTAGTGGAT
TbPiC-TF	Tagging	CAATGAAATTGGTTATGGAAACCTCTGCACGAAAGGGCTGATGGCACGTATTATAATGATCGGCACGCTGACAGGTTTGCAGTGGTGGATTTACGACACATACAAAAGTACACTTGGTCTTGGCACAAGTGGTGGTTCCGGAAAGAAGGGTACCGGGCCCCCCCTCGAG
TbPiC-TR	Tagging	CCTCAAAACAAAACAAAAAAGAAAGTGAGGAAACCAAGTGAGCACATGGTCAAGANATTGAGGGGAGAGGTCGACCGCTGAGAGATAAAGAAGAAAAACGAGTAAAGAAAAAAGGAGGGCCCTGGAAGGCGCGTCTCAAACAAAATGGCGGCCGCTCTAGAACTAGTGGAT
TbATPc1-TF	Tagging	ACCATTTTTGGTAACCTGCTGGTCGCTTGTGCTCGGCAACCCAATTTGACAAAGATGCTCTTTAATTATGCAATTCTTGGTTTCGCGCTCACGGAAGCTATCGGCCTATTCGCACTCATGCTTGCGTTTCTGATGCTCTTCTCGGGTACCGGGCCCCCCCTCGAG
TbATPc1-TR	Tagging	AGCCTCGGTGGGGGATGTTGGTTACAATACCATAAATGCACCAACGAGAACCAACAGCACCTCCACTTCCCTCTCCCTCTCCCCCCTCCGCCACTTTTTTTTTTTGCACATTTCCCATGCAACTCGTTGTTTCAACTAACTACTTGGCGGCCGCTCTAGAACTAGTGGAT
TbATPc1-TG-F	OE	CCCAAGCTTAAACCAAGATGATGCGCCGCCTTGCCC	HindIII
TbATPc1-TG-R	OE	GCTCTAGACGAGAAGAGCATCAGAAAC	XbaI
TbATPc2-TG-F	OE	CCCAAGCTTAAAAGAAGATGATGCGCCGTCTC	HindIII
TbATPc2-TG-R	OE	GCTCTAGACGAGAAGAGCATCAGAAAG	XbaI
TbATPc3-TG-F	OE	CCCAAGCTTAAAAAAAAATGATGCGCCGCCTTGCCA	HindIII
TbATPc3-TG-R	OE	GCTCTAGACGAGAAGAGCATCAAGAAC	XbaI
BT3-SUC-SF	MYTH	TGGCATGGATGTGCTCTG
BT3-SUC-SR	MYTH	GTAAGGTGGACTCCTTCT
SUC-TbMCU-F	MYTH	ATTAACAAGGCCATTACGGCCGGGCAGCCGACTTGTAGTGACTC	SfiI
SUC-TbMCU-R	MYTH	AATGATTGGCCGAGGCGGCCCCGTGATGTTTAAACCACTTCCG	SfiI
SUC-TbMCU-PM-F9	MYTH	GCAGTCGCACTTGCACCGCCCTCACGGCTAACAGCTGTCGACCTTGAC
SUC-TbMCU-PM-R9	MYTH	GTCGACAGCTGTTAGCCGTGAGGGCGGTGCAAGTGCGACTGCCATAAG
SUC-TbMCU-PM-F10	MYTH	GCAGTCCAACTTGCACCGCCCTCACGGCTAACATTTGTCGACCTTGAC
SUC-TbMCU-PM-R10	MYTH	GTCGACAAATGTTAGCCGTGAGGGCGGTGCAAGTTGGACTGCCATAAG
SUC-TbMCUc-F	MYTH	ATTAACAAGGCCATTACGGCCGCATACTGTAGCACTGGAGTCGG	SfiI
SUC-TbMCUc-R	MYTH	AATGATTGGCCGAGGCGGCCCCCACCTTTCCGTAGCGAGCAAG	SfiI
SUC-TbMCUc-PM-F5	MYTH	GCGTTCATTCCACCCTTCCGCTGGGTTGCTGTCGTTTTTGACTGGAATC
SUC-TbMCUc-PM-F5	MYTH	AGCAACCCAGCGGAAGGGTGGAATGAACGCCACAATTAGTAATATAAC
SUC-TbMCUd-F	MYTH	ATTAACAAGGCCATTACGGCCCCATTGTGCGTTATTTTGGAACAG	SfiI
SUC-TbMCUd-R	MYTH	AATGATTGGCCGAGGCGGCCCCAACACTCTCCAGCCCGCGCAG	SfiI
SUC-TbMCUd-PM-F5	MYTH	GCTAATGTTCCTCCCTTCTACTGGGTCGCCTTTCTCTTTGACTGGAACC
SUC-TbMCUd-PM-R5	MYTH	AGGCGACCCAGTAGAAGGGAGGAACATTAGCAATTAATATTAGAGCGAC
SUC-TcMCU-F	MYTH	ATTAACAAGGCCATTACGGCCCCACTTTTACGAATGCATTTTG	SfiI
SUC-TcMCU-R	MYTH	AATGATTGGCCGAGGCGGCCCCGTGTTTTTTCATCCATTCCTTG	SfiI
SUC-TcMCU-PM-F1	MYTH	CTGGCACCTCCTTCGCGTCTGACGGCCTTTGATTTTGATTGGGATACC	SfiI
SUC-TcMCU-PM-R1	MYTH	CGTCAGACGCGAAGGAGGTGCCAGTGCCGCCCCTGAAAAGCACAATGC	SfiI
SUC-TcMCU-RP-F2	MYTH	GGCGGCTGGTGGTTGGCTCTGGCTTTGGCCCTTGCGCTGGCTCTTGCTTTATGGTGGGCGGATTTTGATTGGGATACCATGGAGCC
SUC-TcMCU-RP-R2	MYTH	ATCCGCCCACCATAAAGCAAGAGCCAGCGCAAGGGCCAAAGCCAGAGCCAACCACCAGCCGCCCCACACCACTCGACGCCACTTTGC
SUC-HsMCU-F1	MYTH	ATTAACAAGGCCATTACGGCCGTACACCAGAGGATCGCTTCCTG	SfiI
SUC-HsMCU-R	MYTH	AATGATTGGCCGAGGCGGCCCCATCTTTTTCACCAATTTGTCGGAG	SfiI
SUC-HsMCU-PM-F1	MYTH	TTTGGCCCTCCGGCCCGGCTTACCGCGTGGGAATATTCCTGGGACATC
SUC-HsMCU-PM-R1	MYTH	GGTAAGCCGGGCCGGAGGGCCAAACGCTGTGGCCATGTAGGCAAGGCC
SUC-HsMCU-RP-F1	MYTH	TGGGGCTGGTGGTTGGCTCTGGCTTTGGCCCTTGCGCTGGCTCTTGCTTTATGGTGGGCGGAATATTCCTGGGACATCATGGAGCC
SUC-HsMCU-RP-R1	MYTH	TTCCGCCCACCATAAAGCAAGAGCCAGCGCAAGGGCCAAAGCCAGAGCCAACCACCAGCCCCATAGCACCAAAGTGGTCCTCTTCTC
PR3N-SF	MYTH	GTCGAAAATTCAAGACAAGG
PR3N-SR	MYTH	AAGCGTGACATAACTAATTAC
PR3N-ATPa-F	MYTH	ATTAACAAGGCCATTACGGCCTTCTTGTTCTTCTTCTGTGAC	SfiI
PR3N-ATPa-R	MYTH	AATGATTGGCCGAGGCGGCCCTAAACAAACAACAAGAACAAC	SfiI
PR3C-ATPa-F	MYTH	ATTAACAAGGCCATTACGGCCAAAAATGTTCTTGTTCTTCTTCTGTGAC	SfiI
PR3C-ATPa-R	MYTH	AATGATTGGCCGAGGCGGCCCCAACAAACAACAAGAACAAC	SfiI
PR3N-ATPp18-F	MYTH	ATTAACAAGGCCATTACGGCCGCCGCCACCAGCGCCGCGAAG	SfiI
PR3N-ATPp18-R	MYTH	AATGATTGGCCGAGGCGGCCTTACTCTACCTTTACATCAAAC	SfiI
PR3N-ATPTb1-F	MYTH	ATTAACAAGGCCATTACGGCCATTTGGCTCCGAATTTATAACCG	SfiI
PR3N-ATPTb1-R	MYTH	AATGATTGGCCGAGGCGGCCCTAAGCTGTGTGTCGGCCCTC	SfiI
PR3C-ATPTb1-F	MYTH	ATTAACAAGGCCATTACGGCCAAAAATGTGGCTCCGAATTTATAACCG	SfiI
PR3C-ATPTb1-R	MYTH	AATGATTGGCCGAGGCGGCCCCAGCTGTGTGTCGGCCCTC	SfiI
PR3N-ATPTb2-F	MYTH	ATTAACAAGGCCATTACGGCCTATTTTCCACCGACGACAACG	SfiI
PR3N-ATPTb2-R	MYTH	AATGATTGGCCGAGGCGGCCTTAGTGATGGGCCTTTTTCTTTTG	SfiI
PR3C-ATPTb2-F	MYTH	ATTAACAAGGCCATTACGGCCAAAAATGTATTTTCCACCGACGACAACG	SfiI
PR3C-ATPTb2-R	MYTH	AATGATTGGCCGAGGCGGCCCCGTGATGGGCCTTTTTCTTTTG	SfiI
PR3N-ATPc-F	MYTH	ATTAACAAGGCCATTACGGCCGCGTCCACCGTGGCCATCTCTG	SfiI
PR3N-ATPc-R	MYTH	AATGATTGGCCGAGGCGGCCCTACGAGAAGAGCATCAGAAAGGC	SfiI
PR3N-ATPalpha-F	MYTH	ATTAACAAGGCCATTACGGCCTTGGCGTCACGCTGTGCCCTGGCCTG	SfiI
PR3N-ATPalpha-F	MYTH	AATGATTGGCCGAGGCGGCCCTACACTGCCCGCTTACAAGAG	SfiI
PR3N-ATPbeta-F	MYTH	ATTAACAAGGCCATTACGGCCGCCTCAACTGCTCCTGTTGCCGAC	SfiI
PR3N-ATPbeta-R	MYTH	AATGATTGGCCGAGGCGGCCTTAGCTACTGGCTTGAGCAACACG	SfiI
PR3N-ATPap1-F	MYTH	ATTAACAAGGCCATTACGGCCGCGCGCCCGATGAACAAATACG	SfiI
PR3N-ATPap1-R	MYTH	AATGATTGGCCGAGGCGGCCTTAAATGTTGAGTGAGCGAG	SfiI
PR3C-ATPap1-F	MYTH	ATTAACAAGGCCATTACGGCCAAAAATGGCGCGCCCGATGAACAAATAC	SfiI
PR3C-ATPap1-R	MYTH	AATGATTGGCCGAGGCGGCCCCAATGTTGAGTGAGCGAGTAATG	SfiI
PR3N-ATPap2-F	MYTH	ATTAACAAGGCCATTACGGCCAGCGGCGGGGAGTTGTTTGTTC	SfiI
PR3N-ATPap2-F	MYTH	AATGATTGGCCGAGGCGGCCTCACAACGGAGCGGGCGTTGG	SfiI
PR3N-ATPap3-F	MYTH	ATTAACAAGGCCATTACGGCCCAGACCAAAACAGCGAAGGAAGC	SfiI
PR3N-ATPap3-R	MYTH	AATGATTGGCCGAGGCGGCCCTAAAGTGCAGAAACCACCGC	SfiI
PR3N-ATPc-MF1	MYTH	ATTAACAAGGCCATTACGGCCGCGTCCACCGTGGCCATCTCTGTGCAGGGATTACATTACGTTGGTACAGGCCTGGCAGCCATTGCCCTTGCCGCAGTCGCTTTGGCTATTGCAACCATCTTTGGTAACCTG	SfiI
PR3N-ATPc-MF2	MYTH	ATTAACAAGGCCATTACGGCCGCGTCCACCGTGGCCATCTCTGTGCAGGGATTACATTACGTTGGTACAGGCCTGGCAGCCATTGCCCTTGCCCTAGTCCTTTTGCTTATTCTAACCATCTTTGGTAACCTG	SfiI
PR3N-ATPc-MR1	MYTH	AATGATTGGCCGAGGCGGCCCTACGACAAGAGCATCAGCAAGGCAAGCATGAGGGCCAATAGGCCGATAGCTTCCGTAAGCGCCAATCCAAGAATGGCATAGTTG	SfiI
PR3N-ATPc-MR2	MYTH	AATGATTGGCCGAGGCGGCCCTACGAGAAGAGCATCAGAAAGGCAAGCATGAGGGCCAATAGGCCGATAGCTGCCGTAAGCGCGAATCCAAGAATGG	SfiI
HsATPc-F	MYTH	ATTAACAAGGCCATTACGGCCGACATTGACACAGCAGCCAAGTTTATTGGTGCTGGGGCAGCCACAGTTGGTGTGGCTGGTTCAGGGGCTGGCATTGGAACCGTGTTTGGCAGCTTGATCATTGGCTATGCCAGGAACCCGTCTCTCAAGCAGCAGCTCTTCTCC	SfiI
HsATPc-R	MYTH	AATGATTGGCCGAGGCGGCCTCACATGGCGAAGAGGATGAGGAAGGCGACCATCAAACAGAAAAGCCCCATGGCCTCAGACAGGGCAAAGCCAAGAATGGCATAGGAGAAGAGCTGCTGCTTGAGAGACGGGTTCCTGGCATAGCCAATGATCAAGCTGCC	SfiI
PR3N-HsATPc-F1	MYTH	ATTAACAAGGCCATTACGGCCGACATTGACACAG	SfiI
PR3N-HsATPc-R1	MYTH	AATGATTGGCCGAGGCGGCCTCACATGGCGAAGAG	SfiI
PR3N-HsATPc-PM-F1	MYTH	GTGGCTCTTTCACTGGCTCTCATTCTAACCGTGTTTGGCAGCTTGATC
PR3N-HsATPc-PM-R1	MYTH	CACGGTTAGAATGAGAGCCAGTGAAAGAGCCACACCAACTGTGGCTGC

## Sheet: Sheet2
B. Plasmids constructed in this study
Application	Plasmid name	Tag, marker
Tandem affinity purification	pLew79-MH-TAP (TbMCU)	c-MYC, His, CBP, ProtA, PhleoR
In situ smFP- epitope tagging	pMOTag5mM	smFP-MYC, PhleoR
Overexpression	pLEW100HA-BSD (TbATPc1)	3×HA, BsdR
	pLEW100HA-BSD (TbATPc2)
	pLEW100HA-BSD (TbATPc3)
MYTH (bait)	pBT3-SUC (TbMCU∆9)	SUC Cub LexA VP16 LEU2 (yeast) KanR (E. coli)
	pBT3-SUC (TbMCU∆10)
	pBT3-SUC (TbMCUc∆5)
	pBT3-SUC (TbMCUd∆5)
	pBT3-SUC (TcMCU)
	pBT3-SUC (TcMCU∆1)
	pBT3-SUC (TcMCU∆2)
	pBT3-SUC (HsMCU)
	pBT3-SUC (HsMCU∆1)
	pBT3-SUC (HsMCU∆2)
MYTH (prey)	pPR3N (TbATPa)	NubG HA TRP1 (yeast) AmpR (E. coli)
	pPR3C (TbATPa)
	pPR3N (TbATPp18)
	pPR3N (TbATPTb1)
	pPR3C (TbATPTb1)
	pPR3N (TbATPTb2)
	pPR3N (TbATPc)
	pPR3N (TbATPα)
	pPR3N (TbATPβ)
	pPR3N (TbATPap1)
	pPR3C (TbATPap1)
	pPR3N (TbATPap2)
	pPR3N (TbATPap3)
	pPR3N (TbATPc∆1)
	pPR3N (TbATPc∆2)
	pPR3N (TbATPc∆3)
	pPR3N (TbATPc∆4)
	pPR3N (HsATPc)
	pPR3N (HsATPc∆1)

## Sheet: Sheet3
C. Plasmids used in this study
Application	Plasmid name	Tag, marker	Reference
In situ tagging	pMOTag4H	3xHA, HygR	[1]
Overexpression	pLEW100HA-BSD	3×HA, BsdR	[2]
	pLEW100HA-BSD (TbMCU)
MYTH	pBT3-SUC (TbMCU)	SUC Cub LexA VP16 LEU2 (yeast) KanR (E. coli)	[3]
	pBT3-SUC (TbMCU∆1)
	pBT3-SUC (TbMCU∆2)
	pBT3-SUC (TbMCU∆3)
	pBT3-SUC (TbMCU∆5)
	pBT3-SUC (TbMCU∆6)
	pBT3-SUC (TbMCU∆7)
	pBT3-SUC (TbMCUb)
	pBT3-SUC (TbMCUc)
	pBT3-SUC (TbMCUc∆2)
	pBT3-SUC (TbMCUd)
	pBT3-SUC (TbMCUd∆2)

## Sheet: Sheet4
D. Antibodies used in this study
Antibody name	Antigen	Raised in	Source	Catalogue no.	IFA dilution	WB dilution
				[Reference]
Anti-MYC	c-MYC peptide-tag (EQKLISEEDL)	Mouse	Santa Cruz Biotechnolgy	sc-40	1:.100	1:1,500
Anti-HA	HA peptide-tag (YPYDVPDYA)	Mouse	Covance	MMS-101P	1:.50	1:1,000
Anti-HA	HA peptide-tag (YPYDVPDYA)	Rabbit	Abcam	Ab9110	1:1,000	1:20,000
Anti-CBP	Calmodulin-binding peptide	Rabbit	GenScript	A00635-40	1:.250	1:4,000
Anti-hexokinase	Yeast hexokinase	Rabbit	Rockland	200-4159S		1:20,000
Anti-TbCyt c1	T. brucei cytochrome c1	Rabbit	Dr. S. Hajduk	[1]		1:5,000
Anti-TbMCU	T. brucei MCU	Mouse	This lab	[2]	1:.100	1:1,000
Anti-HsMCU	Human MCU	Rabbit	Sigma	HPA016480		1:.200
Anti-HsATPc	Human ATP synthase C	Rabbit	Thermo Fisher	PA5-68102		1:.125
Anti-HsHsp70	Human Hsp70	Rabbit	Abcam	Ab79852		1:8,000
Anti-V5	V5 peptide-tag (GKPIPNPLLGLDST)	Mouse	Thermo Fisher	R960-25	1:.100	1:2,500
Anti-V5	V5 peptide-tag (GKPIPNPLLGLDST)	Rabbit	Sigma	V8137	1:.500
Anti-VP16	Herpes simplex virus VP16	Rabbit	Sigma	V4388	1:.100	1:1,000
Anti-tubulin	Human alpha-tubulin	Mouse	Sigma	T-5168		1:30,000
GAM 488 (2nd antibody)	Mouse IgG (H+L), Alexa Fluor 488 conjugate	Goat	Thermo Fisher	A-11029	1:1,000
GAR 488 (2nd antibody)	Rabbit IgG (H+L), Alexa Fluor 488 conjugate	Goat	Thermo Fisher	A-11034	1:1,000
GAM 546 (2nd antibody)	Mouse IgG (H+L), Alexa Fluor 546 conjugate	Goat	Thermo Fisher	A-11030	1:1,000
GAR 546 (2nd antibody)	Rabbit IgG (H+L), Alexa Fluor 546 conjugate	Goat	Thermo Fisher	A-11035	1:1,000
GAM-HPR (2nd antibody)	Mouse IgG (H+L), HPR conjugate	Goat	Bio-Rad	172-1011		1:15,000
GAR-HPR (2nd antibody)	Rabbit IgG (H+L), HPR conjugate	Goat	Bio-Rad	170-6515		1:15,000
